# Supplementary material for: Genome Variation in the Model Halophilic Bacterium Salinibacter ruber
Source: Front Microbiol. 2018 Jul 19;9:1499. doi: 10.3389/fmicb.2018.01499 (PMC6060240; doi:10.3389/fmicb.2018.01499)
Supplement: TABLE S1 — General features of the analyzed genomes: Conal frame (CF); genome size [Size (Mbp)], number of genes (Total ORFs); strain specific genes (Unique genes); number of plasmids (Plasmids), number of flexible genomic islands (fGIs), number of unique islands (HGT-GIs), isolation data (MLL; Campos saltern ponds: SP: Santa Pola saltern pond, CR30 crystallizer), assembly status, G + C content and tRNA gene content (tRNAs genes). [file Data_Sheet_1.xls]

## Sheet: Supplementary Table 1
Supplementary Table 1: General features of the analyzed genomes.
Genomic features	M8	M31	M1	P13	P18	SP38	SP73	RM158
CF	3	5	2	5	1	3	4	4
Size (Mbp)	3.83	3.58	3.76	3.59	3.73	3.7	3.9	3.94
Total ORFs	3265	3073	3190	3103	3130	3174	3373	3373
Unique genes	306	166	426	164	305	281	366	368
Plasmids	4	1	4	0	0	3	2	4
fGIs	2	2	2	2	2	2	2	2
HGT-GIs	0	1	0	1	3	1	1	2
Origin isolated (year)	MLL (1999)	MLL (1999)	MLL (1999)	SP (1999)	SP (1999)	SP (2006)	SP (2006)	SP (2009)
Assembly Status	Complete	Complete	Complete	Complete	Complete	Complete	Complete	Complete
C+C content	65.85	66.13	65.87	66.15	66.19	65.93	65.7	65.66
tRNAs genes	45	44	47	44	45	46	45	45

## Sheet: Supplementary table 2
Supplementary Table 2. Cluster of Orthologous Genes (COG) over the eight S. ruber genomes and fGIs (fGI-1 ansd fGI-2) anotated in IGI IMGER (Integrated Microbial Genomes- Joint Genome Institute).
Percentage of total ()
		Whole Genome								fGI-1								fGI-2
COG Category		M8	M31	M1	P13	P18	SP38	SP73	RM158	M8	M31	M1	P13	P18	SP38	SP73	RM158	M8	M31	M1	fGI2	P18	SP38	SP73	RM158
INFORMATION, STORAGE AND PROCESSING	[COG J] Translation, ribosomal structure and biogenesis	164 (8.79%)	164 (9.08%)	164 (8.70%)	163 (8.93%)	164 (8.72%)	162 (8.88%)	164 (8.44%)	164 (8.52%)	0	0	1	0	0	0	0	0	0	0	0	0	0	0	0	0
	[COG A] Rna Processing and modification	0 (0.0%)	0 (0.0%)	0 (0.0%)	0 (0.0%)	0 (0.0%)	0 (0.0%)	0 (0.0%)	0 (0.0%)	0	0	0	0	0	0	0	0	0	0	0	0	0	0	0	0
	[COG K] Transcription	99 (5.31%)	96 (5.31%)	100 (5.31%)	97 (5.31%)	109 (5.80%)	96 (5.26%)	107 (5.51%)	108 (5.61%)	4	3	2	2	2	4	4	1	2	1	0	0	0	0	1	1
	[COG L] Replication, recombination and repair	88 (4.72%)	86 (4.76%)	94 (4.99%)	87 (4.76%)	84 (4.47%)	91 (4.99%)	92 (4.74%)	93 (4.83%)	0	0	0	0	0	0	0	0	0	0	0	0	0	0	0	1
	[COG B] Chromatin structure and dynamics	2 (0.11%)	2 (0.11%)	2 (0.11%)	2 (0.11%)	2 (0.11%)	2 (0.11%)	2 (0.10%)	2 (0.11%)	0	0	0	0	0	0	0	0	0	0	0	0	0	0	0	0
CELLULAR PROCESSES AND SIGNALING	[COG D] Cell cycle control, cell division, chromosome partitioning	22 (1.18%)	21 (1.16%)	23 (1.22%)	21 (1.15%)	26 (1.38%)	23 (1.26%)	25 (1.29)	25 (1.29%)	1	0	1	0	1	1	1	1	0	0	0	0	0	0	0	0
	[COG Y] Nuclear structure	0 (0.0%)	0 (0.0%)	0 (0.0%)	0 (0.0%)	0 (0.0%)	0 (0.0%)	0 (0.0%)	0 (0.0%)	0	0	0	0	0	0	0	0	0	0	0	0	0	0	0	0
	[COG V] Defense mechanisms	60 (3.22%)	56 (3.10%)	60 (3.18%)	51 (2.79%)	52 (2.77%)	55 (3.01%)	61 (3.14%)	58 (3.01%)	3	1	2	2	2	3	3	3	0	1	0	0	0	0	1	1
	[COG T] Signal transduction mechanisms	126 (6.76%)	122 (6.75%)	136 (7.21%)	127 (6.96%)	122 (6.49%)	120 (6.58%)	134 (6.90%)	124 (6.44%)	1	2	1	3	0	1	2	1	0	0	0	0	0	0	0	0
	[COG M] Cell wall/membrane/envelope biogenesis	153 (8.20%)	130 (7.19%)	154 (8.17%)	126 (6.90%)	153 (8.14%)	146 (8.00%)	159 (8.19%)	156 (8.10%)	10	3	16	3	11	20	19	10	20	21	14	0	15	15	16	18
	[COG N] Cell motility	72 (3.86%)	67 (3.71%)	72 (3.82%)	66 (3.61%)	61 (3.24%)	65 (3.56%)	68 (3.56%)	62 (3.22%)	0	1	0	0	0	2	1	0	0	0	0	0	0	0	0	0
	[COG Z] Cytoskeleton	2 (0.11%)	2 (0.11%)	2 (0.11%)	2 (0.11%)	2 (0.11%)	2 (0.11%)	2 (0.10%)	2 (0.11%)	0	0	0	0	0	0	0	0	0	0	0	0	0	0	0	0
	[COG W] Extracellular structures	5 (0.27%)	6 (0.33%)	5 (0.27%)	5 (0.27%)	4 (0.21%)	4 (0.22%)	5 (0.26%)	5 (0.26%)	0	0	0	0	0	0	0	0	0	0	0	0	0	0	0	0
	[COG U] Intracellular trafficking, secretion, and vesicular transport	29 (1.55% )	27 (1.49%)	27 (1.43%)	27 (1.48%)	28 (1.49%)	27 (1.48%)	28 (1.44% )	27 (1.40%)	1	0	0	0	0	0	0	0	0	0	0	0	0	0	0	0
	[COG O] Post-translational modification, protein turnover, and chaperones	102 (5.47%)	101 (5.59%)	100 (5.59%)	102 (5.59%)	112 (5.96%)	102 (5.59%)	110 (5.66%)	110 (5.71%)	0	2	3	2	3	1	2	1	1	0	1	0	1	1	0	2
METABOLISM	[COG C] Energy production and conversion	121 (6.49%)	121 (6.70%)	125 (6.63%)	121 (6.63%)	129 (6.86%)	118 (6.47%)	124 (6.39%)	125 (6.49%)	1	0	0	1	0	0	1	1	1	0	0	0	1	1	1	1
	[COG G] Carbohydrate transport and metabolism	92 (4.93%)	92 (5.09%)	91 (4.83%)	92 (5.04%)	99 (5.27%)	90 (4.93%)	98 (5.05%)	99 (5.14%)	0	0	0	0	1	0	1	1	1	2	1	0	1	1	0	1
	[COG E] Amino acid transport and metabolism	183 (9.81%)	183 (10.13%)	185 (9.81%)	183 (10.02%)	187 (9.95%)	182 (9.97%)	182 (9.37%)	186 (9.66%)	3	1	1	0	2	2	1	3	1	1	1	0	1	1	2	1
	[COG F] Nucleotide transport and metabolism	73 (3.91%)	71 (3.93%)	74 (3.93%)	72 (3.94%)	71 (3.78%)	72 (3.95%)	71 (3.66%)	72 (3.74%)	1	1	1	1	1	1	1	1	0	0	0	0	0	0	0	0
	[COG H] Coenzyme transport and metabolism	127 (6.81%)	126 (6.97%)	132 (7.00%)	129 (7.06%)	132 (7.02%)	131 (7.18%)	130 (6.69%)	129 (6.70%)	0	1	1	1	2	2	1	1	0	0	0	0	0	1	0	0
	[COG I] Lipid transport and metabolism	84 (4.50%)	83 (4.59%)	88 (4.67%)	82 (4.49%)	84 (4.47%)	83 (4.55%)	85 (4.38%)	85 (4.41%)	0	0	1	0	0	0	0	0	0	0	0	0	0	0	0	0
	[COG P] Inorganic ion transport and metabolism	112 (6.01%)	111 (6.14%)	123 (6.53%)	111 (6.08%)	134 (7.13%)	114 (6.25%)	131 (6.75%)	134 (6.96%)	4	3	2	3	3	3	3	3	0	0	0	0	0	1	0	0
	[COG Q] Secondary metabolites biosynthesis, transport, and catabolism	57 (3.06%)	55 (3.04%)	56 (2.97%)	58 (3.18% )	55 (2.93%)	56 (3.07%)	57 (2.94%)	56 (2.90%)	1	0	0	1	0	1	0	0	0	0	0	0	0	0	0	0
POORLY CHARACTERIZED AND OTHERS	[COG S] Function unknown	95 (5.09%)	86 (4.76%)	94 (4.99%)	90 (4.93%)	95 (5.05%)	93 (5.10%)	100 (5.15%)	97 (5.03%)	1	2	2	1	2	3	5	1	5	1	1	0	1	1	2	2
	[COG R] General function prediction only	171 (9.17%)	170 (9.41%)	180 (9.55%)	179 (9.80%)	175 (9.31%)	168 (9.21%)	180 (9.21%)	179 (9.29%)	3	8	7	10	3	2	13	3	10	5	3	0	4	2	4	4
	[COG X] Mobilome: prophages, transposons	29 (1.55%)	23 (1.27%)	9 (0.48%)	29 (1.59%)	10 (0.53%)	15 (0.82%)	38 (1.96%)	33 (1.71%)	3	6	4	10	2	4	9	9	6	3	1	0	1	0	5	4
	Total in COG	1865 (57.12%)	1807 (58.80%)	1885 (59.09%)	1826 (58.85%)	1880 (60.06%)	1825 (57.50%)	1942 (57.57%)	1925 (57.07%)	37	34	45	40	35	50	67	40	47	35	22	0	25	24	32	36
	Not in COG	1400	1266	1305	1277	1250	1349	1431	1448	69	69	88	0	38	87	124	84	82	46	22	49	23	21	66	55
	Total	3468	3267	3401	3299	3340	3366	3584	3579	106	103	133	40	73	137	191	124	129	81	44	49	48	45	98	55

## Sheet: Supplementary Table 3
Supplementary Table 3- Fuctional genomic and gentic statistics for the eight S. ruber strains annotated in JGI IMGER (Integrated Microbial Genomes- Joint Genome Institute) platform.
S. ruber strain	S. ruber M8		S. ruber M31		S. ruber M1		S. ruber P13		S. ruber P18		S. ruber SP38		S. ruber SP73		S. ruber RM158
	Counts	Percentage	Counts	Percentage	Counts	Percentage	Counts	Percentage	Counts	Percentage	Counts	Percentage	Counts	Percentage	Counts	Percentage
DNA, total bases (pb)	3832918	100.00%	3587328	100.00%	3762895	100.00%	3597019	100.00%	3739924	100.00%	3701547	100.00%	3901694	100.00%	3949358	100.00%
DNA: number of coding bases	3252255	84.85%	3066795	85.49%	3206298	85.21%	3078265	85.58%	3230490	86.38%	3151155	85.13%	3306547	84.75%	3328809	84.29%
DNA: G+C content	2523989	65.85% 1	2372473	66.13% 1	2478644	65.87% 1	2379590	66.15% 1	2475490	66.19% 1	2440344	65.93% 1	2563313	65.70% 1	2593329	65.66% 1
Relicon number	5	100.00%	2	100.00%	5	100.00%	1	100.00%	1	100.00%	4	100.00%	3	100.00%	5	100.00%
CRISPRs counts	0	0	0	0	5		0	0	0	0	0	0	4		0	0
Total genes	3265	100.00%	3073	100.00%	3190	100.00%	3103	100.00%	3130	100.00%	3174	100.00%	3373	100.00%	3373	100.00%
Proteín coding genes	3213	98.41%	3023	98.37%	3138	98.37%	3053	98.39%	3079	98.37%	3121	98.33%	3321	98.46%	3322	98.49%
RNA genes	52	1.59%	50	1.63%	52	1.63%	50	1.61%	51	1.63%	53	1.67%	52	1.54%	51	1.51%
rRNA genes	3	0.09%	3	0.10%	3	0.09%	3	0.10%	3	0.10%	3	0.09%	3	0.09%	3	0.09%
5S rRNA	1	0.03%	1	0.03%	1	0.03%	1	0.03%	1	0.03%	1	0.03%	1	0.03%	1	0.03%
16S rRNA	1	0.03%	1	0.03%	1	0.03%	1	0.03%	1	0.03%	1	0.03%	1	0.03%	1	0.03%
23S rRNA	1	0.03%	1	0.03%	1	0.03%	1	0.03%	1	0.03%	1	0.03%	1	0.03%	1	0.03%
tRNA genes	45	1.38%	44	1.43%	47	1.47%	44	1.42%	45	1.44%	46	1.45%	45	1.33%	45	1.33%
Other RNA genes	4	0.12%	3	0.10%	2	0.06%	3	0.10%	3	0.10%	4	0.13%	4	0.12%	3	0.09%
Genes coding for predicted function proteins	2427	74.33%	2277	74.10%	2379	74.58%	2302	74.19%	2373	75.81%	2349	74.01%	2490	73.82%	2452	72.69%
Genes coding for unknown protein function	786	24.07%	746	24.28%	759	23.79%	751	24.20%	706	22.56%	772	24.32%	831	24.64%	870	25.79%
Genes coding for enzimatic proteins	753	23.06%	741	24.11%	749	23.48%	744	23.98%	757	24.19%	746	23.50%	759	22.50%	761	22.56%
with/without enzimes but with candidate enzimes (KO)	32	0.98%	32	1.04%	46	1.44%	34	1.10%	40	1.28%	34	1.07%	38	1.13%	41	1.22%
Genes coding for propteins linked to Transporters classification	299	9.16%	283	9.21%	292	9.15%	280	9.02%	312	9.97%	290	9.14%	308	9.13%	309	9.16%
Genes coding for proteins linked to KEGG	814	24.93%	805	26.20%	808	25.33%	807	26.01%	811	25.91%	806	25.39%	818	24.25%	814	24.13%
no linked to KEGG	2399	73.48%	2218	72.18%	2330	73.04%	2246	72.38%	2268	72.46%	2315	72.94%	2503	74.21%	2508	74.36%
Genes coding for proteins link to KEGG Orthology (KO)	1400	42.88%	1373	44.68%	1400	43.89%	1377	44.38%	1403	44.82%	1382	43.54%	1419	42.07%	1417	42.01%
no liked to KEGG Orthology (KO)	1813	55.53%	1650	53.69%	1738	54.48%	1676	54.01%	1676	53.55%	1739	54.79%	1902	56.39%	1905	56.48%
Genes coding for proteins with MetaCyc pathways	668	20.46%	658	21.41%	667	20.91%	661	21.30%	673	21.50%	661	20.83%	673	19.95%	674	19.98%
no connected to MetaCyc pathways	2545	77.95%	2365	76.96%	2471	77.46%	2392	77.09%	2406	76.87%	2460	77.50%	2648	78.51%	2648	78.51%
Genes coding for COGs proteins	1865	57.12%	1807	58.80%	1885	59.09%	1826	58.85%	1880	60.06%	1825	57.50%	1942	57.57%	1925	57.07%
Genes coding for KOGs proteins	636	19.48%	630	20.50%	633	19.84%	626	20.17%	647	20.67%	627	19.75%	650	19.27%	649	19.24%
Genes coding for Pfam protens	2487	76.17%	2343	76.24%	2438	76.43%	2362	76.12%	2431	77.67%	2412	75.99%	2556	75.78%	2524	74.83%
Genes coding for TIGRfam proteins	936	28.67%	917	29.84%	935	29.31%	913	29.42%	942	30.10%	922	29.05%	961	28.49%	953	28.25%
Genes coding for InterPro proteins	1587	48.61%	1525	49.63%	1563	49.00%	1521	49.02%	1565	50.00%	1550	48.83%	1619	48.00%	1606	47.61%
Genes coding for IMG terms proteins	314	9.62%	313	10.19%	317	9.94%	314	10.12%	312	9.97%	319	10.05%	316	9.37%	317	9.40%
Genes coding for IMG Pathways proteins	161	4.93%	162	5.27%	162	5.08%	161	5.19%	161	5.14%	165	5.20%	160	4.74%	163	4.83%
Genes coding for IMG Parts List proteins	108	3.31%	108	3.51%	110	3.45%	110	3.54%	106	3.39%	109	3.43%	112	3.32%	112	3.32%
Genes coding for internal clusters proteins	2540	77.79%	2399	78.07%	2462	77.18%	2379	76.67%	2493	79.65%	2442	76.94%	2626	77.85%	2599	77.05%
inside cromosomal cassette	3265	100.00%	3073	100.00%	3190	100.00%	3103	100.00%	3130	100.00%	3174	100.00%	3373	100.00%	3373	100.00%
Chromosomal cassettes	384		352		378		361		354		370		402		403
Biosinthetic Clusters	13		11		14		11		12		13		12		11
Genes in Biosinthetic Clusters	196	6%	174	5.66%	244	7.65%	174	5.61%	211	6.74%	206	6.49%	235	6.97%	191	5.66%
Genes coding for chimeric proteins	54	1.65%	56	1.82%	57	1.79%	51	1.64%	55	1.76%	54	1.70%	57	1.69%	60	1.78%
Genes coding for signal peptide proteins	298	9.13%	289	9.40%	305	9.56%	295	9.51%	303	9.68%	302	9.51%	309	9.16%	315	9.34%
Genes coding for transmembrane proteins	824	25.24%	784	25.51%	817	25.61%	786	25.33%	848	27.09%	790	24.89%	859	25.47%	867	25.70%
COG Clusters	1234	66.17%	1212	67.07%	1247	66.15%	1218	66.70%	1230	65.43%	1222	66.96%	1249	64.32%	1250	64.94%
KOG Clusters	457	24.50%	456	25.24%	461	24.46%	457	25.03%	461	24.52%	455	24.93%	464	23.89%	462	24.00%
Pfam Clusters	1712	68.84%	1671	71.32%	1697	69.61%	1680	71.13%	1707	70.22%	1703	70.61%	1737	67.96%	1744	69.10%
TIGRfam Clusters	806	86.11%	807	88.00%	815	87.17%	801	87.73%	817	86.73%	800	86.77%	829	86.26%	816	85.62%

## Sheet: Supplementary Table 4
Supplementary Table 4: Metagenome and metavirome datasets considered in this study. Some characteristics, reference and analysis performed in this study were indicated.
	Metaviromes and metagenomes	Main traits	Analysis performed in this study	References
	Metagenomes
	San Diego High Saltern ponds (EEUU)	Metagenomes from different salinity range environments were considered: low salinity (LS), medium salinity (MS) and ,high salinity (HS) were considered	Metagenomic recruitment and propospacer search	Rodríguez–Brito et al., 2010
	Santa Pola Saltern Ponds (Spain)	CR30 Crystallizer	Metagenomic recruitment and propospacer search. Characterization of GIs	Ghai et al., 2012
	Santa Pola Saltern Ponds (Spain)	CR30 Crystallizer	Metagenomic recruitment and propospacer search	Fernandez et al., 2013
	Metaviromes
	Santa Pola Saltern Ponds (Spain)	CR30 Cristallyzer	Metagenomic recruitment and propospacer search	Santos et al., 2010
	Tuz Lake (Turkey)	Two metaviromes were considered	Metagenomic recruitment and propospacer search	Boujelben et al., 2012
	Tyrrell Lake (Australia)	A total of eight lake Tyrrell Sites A and B metaviromes from 2007 and 2010 years were considered	Metagenomic recruitment and propospacer search	Emerson et al., 2013
	San Diego High Saltern ponds (EEUU)	Metaviromes from different salinity range environments were considered: low salinity (LS), medium salinity (MS) and ,high salinity (HS) were considered	Metagenomic recruitment and propospacer search	Rodríguez–Brito et al., 2010

## Sheet: Supplementary Table 5
Supplementary Table 5: Sequencing parameters and coverage among replicons assembled in this study.
Genomes	Replicon	Size (bp)	Number ORFs	GC content	Pair reads aligned	Coverage	Stoichiometric relation	Biosample/ Genome acc. nr. (GenBank sequence)
M8 M(1999)	Chromosome	3619447	3230	0.66	Previously assembled			SAMEA3138292/NC_014032.1
	pSR11	11229	11	0.63	Previously assembled			SAMEA3138292/NC_014026.1
	pSR56	56529	38	0.6	Previously assembled			SAMEA3138292/NC_014028.1
	pSR61	61373	41	0.6	Previously assembled			SAMEA3138292/NC_014030.1
	pSR84	84340	65	0.63	Previously assembled			SAMEA3138292/NC_014157.1
M31 M(1999)	Chromosome	3551823	3106	0.66	Previously assembled			SAMN02604045/NC_007677.1
	pSR35	35505	28	0.58	Previously assembled			SAMN02604045/NC_007678
M1 M(1999)	Chromosome	3507364	3053	0.66	15736910	842.67	1	SAMN09375023/CP030364
	pSR10	10454	10	0.55	481008	4601.19	5.46	SAMN09375023/CP030368
	pSR61	61537	51	0.58	248926	404.51	0.48	SAMN09375023/CP030367
	pSR66	66674	53	0.6	308996	463.44	0.55	SAMN09375023/CP030366
	pSR116	116866	75	0.6	879300	752.4	0.89	SAMN09375023/CP030365
P13 SP(1999)	Chromosome	3597019	3104	0.66	14565384	809.86	1	SAMN09375024/CP030716
P18 SP(1999)	Chromosome	3739924	3176	0.66	14683610	785.24	1	SAMN09375025/CP030356
SP38 SP(2006)	Chromosome	3598883	3146	0.66	15873618	875.12	1	SAMN09375026/CP030357
	pSR11	11534	18	0.62	7648	66.31	0.076	SAMN09375026/CP030358
	pSR14	14894	24	0.64	11200	75.2	0.086	SAMN09375026/CP030359
	pSR76	76236	49	0.56	233684	306.53	0.35	SAMN09375026/CP030360
SP73 SP(2006)	Chromosome	3766556	3338	0.66	15134966	758.09	1	SAMN09375027/CP030361
	pSR16	16410	14	0.6	606144	3693.74	4.87	SAMN09375027/CP030362
	pSR118	118728	88	0.59	1109700	934.65	1.23	SAMN09375027/CP030363
RM158 M(2006)	Chromosome	3742583	3258	0.66	13758240	699.35	1	SAMN09375028/CP030369
	pSR31	31647	46	0.58	463316	1464.01	2.09	SAMN09375028/CP030370
	pSR47	47380	33	0.59	256456	541.27	0.77	SAMN09375028/CP030373
	pSR60	60522	56	0.61	358336	592.08	0.85	SAMN09375028/CP030371
	pSR67	67226	55	0.6	264470	393.4	0.56	SAMN09375028/CP030372

## Sheet: Supplementary Table 6
Supplementary Table 6: 16S rRNA ANI (%) values for pairwise comparisons among strains in the study are given in the upper triangle and the ANIb (%) for genome comparisons are given in the lower triangle.
ANIb/ANI rRNA16S	M31	M8	M1	SP38	SP73	P13	P18	RM158
M31	--	99.87	99.87	99.74	99.94	99.34	99.74	99.87
M8	98.68	--	99.87	99.74	99.94	99.34	99.74	99.87
M1	98.28	98.23	--	99.74	99.94	99.34	99.74	99.87
SP38	98.69	98.82	98.12	--	99.8	99.74	100	100
SP73	98.72	98.47	98.27	98.45	--	100	99.8	99.8
P13	99.22	98.8	98.26	98.71	98.76	--	99.8	99.8
P18	98.06	98.07	98.01	98.07	98.03	98.06	--	100
RM158	98.43	98.62	98.28	98.33	98.69	98.61	98.11	--

## Sheet: Supplementary Table 7
Supplementary Table 7: Tetranucleotide (%) pairwise values (TETRA) among the strains in this study are given in the upper triangle and the dN/dS (%) value between genomes are given in the lower triangle.
dN/dS /TETRA	M31	M8	M1	SP38	SP73	P13	P18	RM158
M31	--	0.99971	0.99971	0.99966	0.99963	0.99985	0.99969	0.99965
M8	0.1937	--	0.99971	0.99971	0.99969	0.99965	0.99963	0.99981
M1	0.096	0.0952	--	0.99966	0.99965	0.99966	0.99968	0.99964
SP38	0.1726	0.1496	0.0977	--	0.99948	0.99961	0.99963	0.99965
SP73	0.2826	0.1498	0.1041	0.1142	--	0.99956	0.99961	0.99975
P13	0.2413	0.1302	0.1046	0.1666	0.1826	--	0.99965	0.99962
P18	0.1101	0.0968	0.0916	0.09433	0.1109	0.0956	--	0.99964
RM158	0.0939	0.1576	0.0938	0.1315	0.1104	0.1633	0.0916	--

## Sheet: Supplementary Table 8
Supplementary Table 8- Fisher's Exact Test detecting over or under representation of COG functions in recombined events respect to the rest of the genome.
RED: Down-represented
GREEN: Over-represented
COG Category		A	B	C	D	Fisher_p_left_tail	Fisher_p_right_tail	Fisher_p_2tailed	p-value	pooled p-value	filtering pi	FDR	q-value
INFORMATION, STORAGE AND PROCESSING	[COG J] Translation, ribosomal structure and biogenesis	332	977	5717	6064	4.16952e-60	1	6.31497e-60	9.40256E-17	3.71191E-05	0.0696913	0.00464807	0.00435131
	[COG A] Rna Processing and modification	3	0	6046	7041	1	0.0986543	0.0986543	0.0986543	0.106895	0.0740762	0.0101771	0.0101771
	[COG K] Transcription	347	465	5702	6576	0.0217655	0.981762	0.0418262	0.0418432	0.0847544	0.0696913	0.00847239	0.00847239
	[COG L] Replication, recombination and repair	452	263	5597	6778	1	4.31012e-21	6.65909e-21	6.6665E-21	3.71191E-05	0.0696913	0.00464807	0.00435131
	[COG B] Chromatin structure and dynamics	10	6	6039	7035	0.9407	0.145391	0.216462	0.216462	0.209884	0.0740762	0.0162804	0.0162804
CELLULAR PROCESSES AND SIGNALING	[COG D] Cell cycle control, cell division, chromosome partitioning	75	111	5974	6930	0.060359	0.955551	0.119647	0.119658	0.106895	0.0740762	0.0101771	0.0101771
	[COG Y] Nuclear structure	0	0	6049	7041	9.42254e-10	1	1.64299e-09	1	1	0.144976	0.144976	0.144976
	[COG V] Defense mechanisms	147	306	5902	6735	9.42254e-10	1	1.64299e-09	1.64403E-09	3.71191E-05	0.0696913	0.00464807	0.00435131
	[COG T] Signal transduction mechanisms	488	523	5561	6518	0.919051	0.0912407	0.178239	0.17831	0.157772	0.0740762	0.0135771	0.0135771
	[COG M] Cell wall/membrane/envelope biogenesis	524	653	5525	6388	0.117157	0.89448	0.232066	0.232174	1	0.144976	0.144976	0.144976
	[COG N] Cell motility	186	347	5863	6694	4.75246e-08	1	9.09944e-08	7.23861E-08	3.71191E-05	0.0696913	0.00464807	0.00435131
	[COG Z] Cytoskeleton	0	16	6049	7025	4.87182e-05	1	5.29964e-05	5.29964E-05	9.52848E-05	0.0696913	0.00436048	0.00435131
	[COG W] Extracellular structures	0	39	6049	7002	6.77098e-05	0.99995	0.000121346	3.35934E-11	3.71191E-05	0.0696913	0.00464807	0.00435131
	[COG U] Intracellular trafficking, secretion, and vesicular transport	174	46	5875	6995	1	6.97697e-24	8.55406e-24	8.55527E-24	3.71191E-05	0.0696913	0.00464807	0.00435131
	[COG O] Post-translational modification, protein turnover, and chaperones	321	518	5728	6523	9.42319e-07	0.999999	1.85114e-06	1.85258E-06	3.71191E-05	0.0696913	0.00464807	0.00435131
METABOLISM	[COG C] Energy production and conversion	369	615	5680	6426	5.93375e-09	1	1.01195e-08	1.0131E-08	3.71191E-05	0.0696913	0.00464807	0.00435131
	[COG G] Carbohydrate transport and metabolism	297	456	5752	6585	6.77098e-05	0.99995	0.000121346	0.000121431	0.00522745	0.0696913	0.00435131	0.00435131
	[COG E] Amino acid transport and metabolism	584	887	5465	6154	5.50631e-08	1	9.63532e-08	9.64974E-08	3.71191E-05	0.0696913	0.00464807	0.00435131
	[COG F] Nucleotide transport and metabolism	175	401	5874	6640	1.68888e-15	1	3.13403e-15	3.1363E-15	3.71191E-05	0.0696913	0.00464807	0.00435131
	[COG H] Coenzyme transport and metabolism	353	683	5696	6358	1.03963e-16	1	2.03303e-16	2.03556E-16	3.71191E-05	0.0696913	0.00464807	0.00435131
	[COG I] Lipid transport and metabolism	208	466	5841	6575	5.515e-17	1	9.39472e-17	9.40256E-17	3.71191E-05	0.0696913	0.00464807	0.00435131
	[COG P] Inorganic ion transport and metabolism	407	563	5642	6478	0.00313794	0.997447	0.00604819	0.00605152	0.0368149	0.0696913	0.00576371	0.00576371
	[COG Q] Secondary metabolites biosynthesis, transport, and catabolism	135	315	5914	6726	6.75161e-13	1	1.0257e-12	1.0262E-12	3.71191E-05	0.0696913	0.00464807	0.00435131
POORLY CHARACTERIZED AND OTHERS	[COG S] Function unknown	633	117	5416	6924	1	1.4656e-110	1.9632e-110	1.96473E-110	3.71191E-05	0.0696913	0.00464807	0.00435131
	[COG R] General function prediction only	805	597	5244	6444	1	3.72051e-19	6.89235e-19	6.90367E-19	3.71191E-05	0.0696913	0.00464807	0.00435131

## Sheet: Supplementary Table 9
Supplementary Table 10- Fisher's Exact Test detecting over or under representation of GO specific terms over general COG functions in recombined events respect to the rest of the genome.
		COG Category	GO terms		A	B	C	D	Fisher_p_left_tail	Fisher_p_right_tail	Fisher_p_2tailed
	INFORMATION, STORAGE AND PROCESSING	[COG L] Replication, recombination and repair	COG4974===Site-specific recombinase XerD	COG4974	29	36	6020	7983	0.653225	0.44277	0.802814
	CELLULAR PROCESSES AND SIGNALING	[COG V] Defense mechanisms	COG1131===ABC-type multidrug transport system, ATPase component	COG1131	33	43	6016	7976	0.577617	0.514392	1
		[COG V] Defense mechanisms	COG0841===Multidrug efflux pump subunit AcrB	COG0841	27	21	6022	7998	0.976913	0.0441562	0.0788345
		[COG V] Defense mechanisms	COG1132===ABC-type multidrug transport system, ATPase and permease component	COG1132	15	26	6034	7993	0.252134	0.838509	0.434093
		[COG V] Defense mechanisms	COG0845===Multidrug efflux pump subunit AcrA (membrane-fusion protein)	COG0845	14	37	6035	7982	0.0161022	0.992696	0.0325124
		[COG V] Defense mechanisms	COG1566===Multidrug resistance efflux pump	COG1566	12	6	6037	8013	0.98825	0.0371353	0.0553179
		[COG V] Defense mechanisms	COG0842===ABC-type multidrug transport system, permease component	COG0842	7	1	6042	8018	0.998835	0.0135389	0.0246677
		[COG M] Cell wall/membrane/envelope biogenesis	COG0438===Glycosyltransferase involved in cell wall bisynthesis	COG0438	51	103	5998	7916	0.0074715	0.99537	0.0138811
		[COG M] Cell wall/membrane/envelope biogenesis	COG0451===Nucleoside-diphosphate-sugar epimerase	COG0451	26	56	6023	7963	0.0238172	0.986528	0.0436373
		[COG M] Cell wall/membrane/envelope biogenesis	COG0810===Periplasmic protein TonB, links inner and outer membranes	COG0810	13	11	6036	8008	0.904697	0.183782	0.305093
		[COG M] Cell wall/membrane/envelope biogenesis	COG0463===Glycosyltransferase involved in cell wall bisynthesis	COG0463	12	8	6037	8011	0.960456	0.0955704	0.173704
		[COG T] Signal transduction mechanisms	COG0589===Nucleotide-binding universal stress protein, UspA family	COG0589	29	65	6020	7954	0.0103748	0.994296	0.0209732
	METABOLISM	[COG E] Amino acid transport and metabolism	COG2113===ABC-type proline/glycine betaine transport system, periplasmic component	COG2113	10	6	6039	8013	0.965888	0.0934074	0.133289
		[COG G] Carbohydrate transport and metabolism	COG2113===ABC-type proline/glycine betaine transport system, periplasmic component	COG2113	10	6	6039	8013	0.965888	0.0934074	0.133289
		[COG H] Coenzyme transport and metabolism	COG4206===Outer membrane cobalamin receptor protein	COG4206	16	13	6033	8006	0.934186	0.127915	0.193782
		[COG P] Inorganic ion transport and metabolism	COG1629===Outer membrane receptor proteins, mostly Fe transport	COG1629	35	81	6014	7938	0.00298512	0.99839	0.00607399
		[COG P] Inorganic ion transport and metabolism	COG0614===ABC-type Fe3+-hydroxamate transport system, periplasmic component	COG0614	13	19	6036	8000	0.621023	0.582805	1
		[COG P] Inorganic ion transport and metabolism	COG0428===Zinc transporter ZupT	COG0428	12	18	6037	8001	0.444912	0.694655	0.854208

## Sheet: Supplementary Table 10
Supplementary Table 9- Fisher's Exact Test detecting over or under representation of COG functions contained in fGIs respect to the rest of the genome over 8 S. ruber strains.
COG Category		A	B	C	D	Fisher_p_left_tail	Fisher_p_right_tail	Fisher_p_2tailed	p-value	pooled p-value	filtering pi	FDR	q-value
INFORMATION, STORAGE AND PROCESSING	[COG J] Translation, ribosomal structure and biogenesis	1	1308	532	14737	2.08472e-18	1	4.38356e-18	4.38949E-18	7.31651E-06	0.386628	0.0386664	0.0307513
	[COG A] Rna Processing and modification	0	0	533	16045	1	1	1	1	1	0.492504	0.492504	0.492504
	[COG K] Transcription	26	786	507	15259	0.543323	0.537933	1	1	1	0.492504	0.492504	0.492504
	[COG L] Replication, recombination and repair	0	715	533	15330	4.20321e-11	1	6.86179e-11	6.86817E-11	7.31651E-06	0.386628	0.0386664	0.0307513
	[COG B] Chromatin structure and dynamics	0	16	533	16029	0.592675	1	1	1	1	0.492504	0.492504	0.492504
CELLULAR PROCESSES AND SIGNALING	[COG D] Cell cycle control, cell division, chromosome partitioning	6	180	527	15865	0.609617	0.55458	1	1	1	0.492504	0.492504	0.492504
	[COG Y] Nuclear structure	0	0	533	16045	1	1	1	1	1	0.492504	0.492504	0.492504
	[COG V] Defense mechanisms	21	432	512	15613	0.963497	0.0602661	0.102528	0.102585	0.234484	0.416115	0.141074	0.141074
	[COG T] Signal transduction mechanisms	11	1000	522	15045	5.91278e-06	0.999998	1.22061e-05	1.22217E-05	0.000162989	0.416115	0.0379058	0.0307513
	[COG M] Cell wall/membrane/envelope biogenesis	193	984	340	15061	1	2.68318e-88	2.68318e-88	2.68474E-88	7.31651E-06	0.386628	0.0386664	0.0307513
	[COG N] Cell motility	4	529	529	15516	0.000117788	0.999976	0.000238103	0.00023848	0.000162989	0.416115	0.0379058	0.0307513
	[COG Z] Cytoskeleton	0	16	533	16029	0.592675	1	1	1	1	0.492504	0.492504	0.492504
	[COG W] Extracellular structures	0	39	533	16006	0.279158	1	0.63748	0.637563	1	0.492504	0.492504	0.492504
	[COG U] Intracellular trafficking, secretion, and vesicular transport	1	219	532	15826	0.00604333	0.999281	0.0111626	0.0111693	0.00836522	0.416115	0.0307513	0.0307513
	[COG O] Post-translational modification, protein turnover, and chaperones	18	821	515	15224	0.015348	0.991452	0.0323296	0.0708602	0.082369	0.416115	0.0587014	0.0587014
METABOLISM	[COG C] Energy production and conversion	8	976	525	15069	2.51489e-07	1	5.2716e-07	5.27774E-07	7.31651E-06	0.386628	0.0386664	0.0307513
	[COG G] Carbohydrate transport and metabolism	9	744	524	15301	0.000130486	0.999958	0.000244655	0.000442617	0.00035544	0.416115	0.0321513	0.0307513
	[COG E] Amino acid transport and metabolism	20	1451	513	14594	2.17844e-06	0.999999	4.12223e-06	4.12507E-06	7.31651E-06	0.386628	0.0386664	0.0307513
	[COG F] Nucleotide transport and metabolism	8	568	525	15477	0.00415755	0.998403	0.00782124	0.00783266	0.00836522	0.416115	0.0307513	0.0307513
	[COG H] Coenzyme transport and metabolism	10	1026	523	15019	9.67505e-07	1	1.7176e-06	1.72036E-06	7.31651E-06	0.386628	0.0386664	0.0307513
	[COG I] Lipid transport and metabolism	1	673	532	15372	4.15132e-09	1	8.70349e-09	8.71009E-09	7.31651E-06	0.386628	0.0386664	0.0307513
	[COG P] Inorganic ion transport and metabolism	25	945	508	15100	0.141933	0.898311	0.301101	0.301199	0.234484	0.416115	0.141074	0.141074
	[COG Q] Secondary metabolites biosynthesis, transport, and catabolism	3	447	530	15598	0.000244821	0.999955	0.000562493	0.000563055	0.00553372	0.416115	0.0318298	0.0307513
POORLY CHARACTERIZED AND OTHERS	[COG S] Function unknown	77	1325	456	14720	0.999999	2.16158e-06	3.55391e-06	3.55657E-06	7.31651E-06	0.386628	0.0386664	0.0307513
	[COG R] General function prediction only	28	722	505	15323	0.824943	0.232006	0.396254	0.396491	0.532961	0.416115	0.288305	0.288305
	[COG X] Mobilome: prophages, transposons	63	123	470	15922	1	2.12468e-47	2.12468e-47	2.1268E-47	7.31651E-06	0.386628	0.0386664	0.0307513

[truncated: 1 more sheets: Supplementary Table 11]
